# Supplementary material for: Usefulness of Laboratory-Based Machine Learning for Detection and Severity Classification of Acute Appendicitis in a Resource-Limited Healthcare Setting
Source: Diagnostics (Basel). 2026 Apr 4;16(7):1090. doi: 10.3390/diagnostics16071090 (PMC13073205; doi:10.3390/diagnostics16071090)
Supplement: Supplementary file 1 [file diagnostics-16-01090-s001.zip]

Archive with 1 entries (1 files):
- diagnostics-4185769-supplementary.pdf
